# Supplementary material for: 99mTc-MAA accumulation within tumor in preoperative lung perfusion SPECT/CT associated with occult lymph node metastasis in patients with clinically N0 non-small cell lung cancer
Source: BMC Cancer. 2023 Apr 26;23:381. doi: 10.1186/s12885-023-10846-x (PMC10131419; doi:10.1186/s12885-023-10846-x)
Supplement: Supplementary file 2 — Supplementary Material 2 [file 12885_2023_10846_MOESM2_ESM.xlsx]

## Sheet: all patients 239
No#	Age	Sex	cT	cN	cM	cStage	Cell type	L_In	V_In	LV_in	pT	pN	pM	pStage	Uptake	Date_Cx	Vital status	Recur	Date Event	Time_days	Time_months	Last_FU	N_Change	Adjuv	Smoking	Central	Consol	TLR
1	1	2	1	0	0	IB	1	1	1	1	2	0	0	IB	1	2015-07-28	1	0	.	1773	59.1	2020-06-04	0	0	1	1	0	0.00558161
2	1	1	1	0	0	IB	2	0	0	0	2	0	0	IB	1	2015-10-07	1	1	2018-07-27	1024	34.1333	2021-02-28	0	1	0	0	0
3	1	2	1	0	0	IIB	2	0	0	0	3	0	0	IB	0	2015-10-29	1	0	.	1152	38.4	2018-12-24	0	0	0	0	1	0.00396454
4	0	2	1	0	0	IB	1	1	1	1	1	0	0	IB	1	2015-11-03	1	0	.	1575	52.5	2020-02-25	0	0	1	0	1
5	0	2	1	0	0	IB	1	0	0	0	1	0	0	IB	1	2015-11-19	1	0	.	1691	56.3667	2020-07-06	0	0	0	1	1	0.00656479
6	1	2	1	0	0	IB	1	1	1	1	2	0	0	IB	0	2015-11-24	1	0	.	1735	57.8333	2020-08-24	0	0	1	0	0	0.0175534
7	1	2	1	0	0	IB	1	1	1	1	2	0	0	IB	1	2016-01-12	1	0	.	287	.	2016-10-25	0	.	1	0	1	0.00737222
8	0	2	1	0	0	IIA	2	1	0	1	2	0	0	IB	0	2016-01-12	2	1	2016-08-29	230	7.66667	.	0	0	1	0	0
9	1	2	1	0	0	IB	2	1	1	1	2	0	0	IB	0	2016-01-20	1	1	2016-08-05	198	6.6	2016-09-04	0	0	1	0	0	0.0172913
10	0	2	1	0	0	IB	1	0	0	0	3	0	0	IIB	1	2016-02-02	1	0	.	1756	58.5333	2020-11-23	0	0	1	0	1	0.0033417
11	0	1	1	0	0	IIA	2	1	1	1	2	0	0	IB	1	2016-03-02	1	0	.	1798	59.9333	2021-02-02	0	0	0	1	0	0.0212883
12	1	2	1	0	0	IIB	2	0	0	0	3	0	0	IB	0	2016-03-10	1	0	.	1358	45.2667	2019-11-28	0	1	1	0	1	0.0122651
13	0	2	1	0	0	III	2	1	1	1	4	1	0	IB	1	2016-03-17	.	1	2016-11-16	244	8.13333	2018-04-26	1	1	0	0	0	0.00130945
14	1	2	1	0	0	IB	2	0	0	0	2	0	0	IB	0	2016-03-24	1	0	.	1852	61.7333	2021-04-19	0	0	0	0	0	0.00805175
15	0	2	1	0	0	IIB	1	0	0	0	3	0	0	IB	1	2016-04-20	1	1	2017-12-18	607	20.2333	2019-11-13	0	0	1	0	1	0.00530291
16	1	2	1	0	0	IB	2	0	0	0	1	0	0	IB	1	2016-05-03	1	1	2018-06-19	777	25.9	.	0	0	1	0	0	0.010231
17	1	2	1	0	0	IB	2	0	0	0	2	0	0	IB	0	2016-05-11	1	0	.	1727	57.5667	2021-02-01	0	0	0	0	0	0.030208
18	1	2	1	0	0	IB	1	0	0	0	2	0	0	IB	1	2016-05-12	1	1	2019-06-27	1141	38.0333	2021-04-04	0	1	1	0	0	0.0107028
19	1	2	1	0	0	IIA	1	0	0	0	2	0	0	IA	1	2016-05-24	1	0	.	1704	56.8	2021-01-22	0	0	1	0	0	0.00994052
20	0	1	1	0	0	IB	1	0	1	1	2	1	0	IIB	1	2016-05-25	1	0	.	1333	44.4333	2020-01-18	1	1	1	1	0	0.00582806
21	1	2	1	0	0	IIB	1	1	0	1	2	2	0	IIIA	1	2016-06-01	1	1	2017-01-02	215	7.16667	2019-01-25	1	1	1	1	1	0.0112778
22	1	2	1	0	0	IIA	1	1	0	1	2	2	0	IIIA	1	2016-06-01	.	1	2018-03-07	644	21.4667	2018-06-04	1	0	1	0	0	0.00499972
23	1	2	1	0	0	IB	1	0	0	0	2	0	0	IB	0	2016-06-02	1	0	.	1474	49.1333	2020-06-15	0	1	0	0	0	0.0186393
24	0	2	1	0	0	IB	1	1	0	1	2	2	0	IIIA	1	2016-06-07	1	0	.	1642	54.7333	2020-12-05	1	1	1	1	1	0.0118333
25	1	1	1	0	0	IB	1	0	0	0	4	0	0	IB	0	2016-06-21	1	0	.	1628	54.2667	2020-12-05	0	1	0	0	0	0.0296428
26	0	2	1	0	0	IB	1	1	1	1	3	0	0	IB	0	2016-06-22	1	0	.	1741	58.0333	2021-03-29	0	1	0	0	1	0.00883637
27	0	1	1	0	0	IB	2	0	0	0	2	1	0	IB	0	2016-08-10	1	0	.	1557	51.9	2020-11-14	1	1	1	0	0	0.0264982
28	1	2	1	0	0	IB	1	0	0	0	2	0	0	IA	0	2016-08-11	1	1	2019-10-11	1156	38.5333	2020-08-07	0	0	1	0	1	0.0116622
29	1	2	1	0	0	IIA	1	0	0	0	2	0	0	IB	1	2016-09-27	1	.	.	.	.	2021-02-22	.	.	1	0	1	0.0050419
30	1	1	1	0	0	IIB	2	0	0	0	3	0	0	IB	1	2016-09-28	1	1	2018-02-13	503	16.7667	2019-10-10	0	0	1	1	0	0.03399
31	1	1	1	0	0	IB	2	0	0	0	2	2	0	IB	0	2016-10-11	1	1	2017-11-20	405	13.5	2020-03-30	1	1	1	0	0	0.0155121
32	1	2	1	0	0	IB	1	0	0	0	2	1	0	IIB	1	2016-10-26	1	1	2017-06-07	224	7.46667	2020-12-18	1	1	0	1	1	0.00649834
33	1	2	1	0	0	IIA	1	1	1	1	2	0	0	IA	1	2016-11-10	.	0	.	319	10.6333	2017-09-25	0	1	1	1	0	0.00510223
34	1	1	1	0	0	IIA	2	0	0	0	2	0	0	IB	0	2016-11-15	1	0	.	1497	49.9	2020-12-21	0	0	1	0	0	0.0241281
35	0	1	1	0	0	IIB	2	1	0	1	4	0	0	IA	0	2016-12-15	1	1	2017-10-16	305	10.1667	2021-02-24	0	1	1	1	1	0.0100882
36	0	2	1	0	0	IB	1	0	0	0	1	1	0	IA	1	2016-12-21	1	0	.	1400	46.6667	2020-10-21	1	1	1	1	0	0.00659404
37	1	2	1	0	0	IIA	1	1	0	1	2	1	0	IIB	1	2017-05-10	1	0	.	1279	42.6333	2020-11-09	1	0	1	1	0	0.00790773
38	1	2	1	0	0	IB	1	0	0	0	2	1	0	IIB	1	2017-05-16	1	0	.	1005	33.5	2020-02-15	1	0	0	1	0	0.00276731
39	1	2	1	0	0	IIA	2	0	0	0	2	0	0	IIA	1	2017-05-18	1	0	.	1331	44.3667	2021-01-08	0	0	0	1	0	0.0067028
40	0	2	1	0	0	IB	1	1	1	1	2	2	0	IB	1	2017-05-18	1	1	2017-12-11	207	6.9	2019.02.02	1	1	1	1	1	0.00607499
41	1	2	1	0	0	IIB	1	0	0	0	2	1	0	IIB	1	2017-06-08	1	0	.	1379	45.9667	2021-03-18	1	1	0	0	0	0.00779355
42	1	2	1	0	0	IB	2	0	0	0	3	0	0	IA	1	2017-07-06	1	0	.	1338	44.6	2021-03-05	0	1	1	0	0	0.00969501
43	1	1	1	0	0	IIB	2	1	0	1	4	0	0	IA	1	2017-07-18	.	0	.	216	7.2	2018-02-19	0	0	0	0	0	0.0196635
44	1	1	1	0	0	IB	2	0	0	0	2	0	0	IB	0	2017-10-31	1	1	2018-11-30	395	13.1667	.	0	0	1	0	0	0.0235106
45	1	1	1	0	0	IB	2	1	1	1	3	2	0	IIA	1	2017-12-05	.	0	.	2	0.0666667	2017-12-07	1	1	0	1	1	0.0144576
46	0	2	1	0	0	IB	1	0	1	1	3	0	0	IA	1	2017-12-27	1	0	.	1122	37.4	2021-01-22	0	1	0	0	0	0.00797057
47	0	2	1	0	0	IB	2	0	0	0	3	1	0	IIIA	1	2018-01-09	1	1	2020-10-28	1023	34.1	2021.03.08	1	1	1	1	1	0.00458738
48	1	2	1	0	0	IIB	2	0	0	0	1	0	0	IA	1	2018-01-25	2	1	2018-03-28	62	2.06667	2018.03.28	0	0	1	1	0	0.00875953
49	1	2	1	0	0	IIB	1	0	0	0	3	0	0	IIB	1	2018-02-13	1	0	.	1127	37.5667	2021-03-16	0	1	0	0	1	0.00437034
50	1	1	1	0	0	IB	1	0	0	0	2	2	0	IIIA	1	2018-02-22	2	1	2018-03-26	32	1.06667	2018.03.26	1	1	0	1	0	0.00788942
51	0	1	1	0	0	IB	1	0	0	0	2	1	0	IIB	1	2018-03-07	1	0	.	491	16.3667	2019-07-11	1	0	0	0	1	0.00684181
52	1	2	1	0	0	IIB	1	1	0	0	3	2	0	IIIB	0	2018-03-29	1	1	2018-09-13	168	5.6	2019.06.04	1	1	1	0	0	0.0155406
53	1	2	1	0	0	IB	1	0	0	0	1	0	0	IA	1	2018-04-05	1	0	.	781	26.0333	2020-05-25	0	0	1	0	0	0.00363359
54	1	2	1	0	0	IB	2	1	1	1	2	1	0	IIB	1	2018-04-06	1	1	2019-07-31	481	16.0333	2021.01.20	1	1	1	1	0	0.0118879
55	1	2	1	0	0	IIB	1	0	0	0	2	2	0	IIIA	1	2018-04-12	1	0	.	968	32.2667	2020-12-05	1	1	0	1	0	0.00239726
56	1	1	1	0	0	IIB	1	1	0	1	3	1	0	IIIA	1	2018-04-24	1	0	.	220	7.33333	2018-11-30	1	1	0	0	1	0.0160133
57	1	2	1	0	0	IB	1	1	0	1	2	0	0	IB	1	2018-05-10	1	0	.	931	31.0333	2020-11-26	0	0	1	1	0	0.00357973
58	1	2	1	0	0	IB	1	1	1	1	1	2	0	IIIA	0	2018-05-11	2	1	2018-06-23	43	1.43333	2018.06.23	1	1	1	0	0	0.0159727
59	1	2	1	0	0	III	1	1	0	1	4	0	0	IIIA	1	2018-05-28	1	0	.	868	28.9333	2020-10-12	0	1	1	1	1	0.00348318
60	0	2	1	0	0	IIB	1	1	1	1	2	1	0	IIB	1	2018-06-21	1	1	2019-04-02	285	9.5	2021.03.14	1	1	1	1	1	0.00412394
61	0	1	1	0	0	IB	2	0	0	0	1	0	0	IA	0	2018-06-27	1	0	.	995	33.1667	2021-03-18	0	0	1	0	0	0.0221588
62	1	2	1	0	0	IIB	1	0	1	1	2	0	0	IIA	1	2018-07-03	1	0	.	832	27.7333	2020-10-12	0	1	1	0	0	0.00295231
63	1	2	1	0	0	IB	2	1	1	1	2	2	0	IIIA	1	2018-07-31	1	0	.	934	31.1333	2021-02-19	1	1	1	0	0	0.0158214
64	0	2	1	0	0	IIA	1	1	0	1	2	1	0	IIB	1	2018-08-02	1	0	.	958	31.9333	2021-03-17	1	1	1	1	0	0.00712746
65	1	1	1	0	0	III	2	0	0	0	4	0	0	IIIA	0	2018-08-07	1	0	.	806	26.8667	2020-10-21	0	0	1	1	0	0.0186529
66	1	2	1	0	0	IB	1	0	1	1	3	1	0	IIIA	1	2018-08-09	1	0	.	131	4.36667	2018-12-18	1	1	1	1	1	0.000921595
67	1	2	1	0	0	IB	1	1	0	1	2	1	0	IIB	1	2018-08-09	1	0	.	849	28.3	2020-12-05	1	1	1	1	0	0.00368876
68	0	2	1	0	0	IIA	1	0	0	0	2	1	0	IIB	1	2018-08-13	1	0	.	932	31.0667	2021-03-02	1	1	0	1	0	0.00373507
69	1	2	1	0	0	IB	2	1	1	1	2	2	0	IIIA	1	2018-08-21	1	1	2020-04-09	597	19.9	2021.01.02	1	0	0	1	1	0.0114169
70	0	2	1	0	0	IB	1	1	1	1	2	1	0	IIB	1	2018-08-23	1	1	2019-04-10	230	7.66667	2019.08.26	1	0	0	1	0	0.0135102
71	1	2	1	0	0	IB	1	0	1	1	3	2	0	IIIB	1	2018-09-04	1	1	2019-02-19	168	5.6	.	1	1	0	1	0	0.00694821
72	0	2	1	0	0	IB	1	0	0	0	2	0	0	IIA	0	2018-09-11	1	0	.	924	30.8	2021-03-23	0	0	1	0	0	0.0105681
73	1	1	1	0	0	IB	2	0	0	0	1	0	0	IA	0	2018-10-02	1	0	.	762	25.4	2020-11-02	0	0	1	1	0	0.0212132
74	1	2	1	0	0	III	1	1	0	1	4	0	0	IIIA	1	2018-10-23	.	1	2019-02-12	112	3.73333	2019.02.12	0	0	0	1	1	0.00492931
75	0	1	1	0	0	IIB	2	0	0	0	2	0	0	IIB	0	2018-11-13	1	0	.	791	26.3667	2021-01-12	0	0	0	1	0	0.020674
76	1	1	1	0	0	IB	2	0	0	0	2	0	0	IIA	0	2018-11-20	1	0	.	580	19.3333	2020-06-22	0	0	0	0	0	0.0225701
77	1	1	1	0	0	IB	2	0	0	0	2	0	0	IB	0	2018-12-06	1	1	2020-12-22	747	24.9	2021.02.08	0	1	1	0	0	0.0141633
78	0	2	1	0	0	III	1	0	1	1	4	0	0	IIIA	1	2018-12-11	1	1	2019-04-24	134	4.46667	2021.03.31	0	1	1	1	1	0.00422638
79	1	1	1	0	0	IIB	2	0	0	0	4	0	0	IIIA	1	2018-12-13	1	1	2020-10-28	685	22.8333	2020.10.28	0	1	1	1	1	0.00655185
80	1	2	1	0	0	IB	1	0	0	0	2	0	0	IIA	0	2018-12-14	1	0	.	757	25.2333	2021-01-09	0	0	1	0	0	0.0170706
81	1	1	1	0	0	IB	1	0	0	0	1	1	0	IIB	1	2019-02-19	1	0	.	231	7.7	2019-10-08	1	0	0	1	0	0.00953935
82	0	1	1	0	0	IIB	2	1	0	1	3	0	0	IIB	1	2019-03-19	.	0	.	673	22.4333	2021-01-20	0	1	1	1	1	0.0115992
83	1	2	1	0	0	IB	2	0	0	0	2	0	0	IIA	1	2019-04-03	1	0	.	610	20.3333	2020-12-03	0	0	0	0	0	0.0172634
84	1	2	1	0	0	IB	2	0	0	0	2	0	0	IIA	0	2019-04-10	1	0	.	399	13.3	2020-05-13	0	0	1	0	0	0.0145405
85	0	1	1	0	0	IB	2	0	0	0	1	0	0	IA	0	2019-04-11	1	0	.	592	19.7333	2020-11-23	0	0	0	0	0	0.0450919
86	0	2	1	0	0	IB	1	1	1	1	2	1	0	IIB	1	2019-06-05	1	1	2020-01-21	230	7.66667	2021.03.10	1	1	1	1	1	0.00419835
87	1	2	1	0	0	IIB	2	1	0	1	3	0	0	IIB	1	2019-06-11	1	0	.	588	19.6	2021-01-19	0	1	0	0	1	0.0110273
88	0	2	1	0	0	IB	2	1	1	1	2	1	0	IIB	1	2019-06-12	1	0	.	44	1.46667	2019-07-26	1	0	0	1	1	0.0114328
89	1	1	1	0	0	IB	2	1	0	1	2	0	0	IB	0	2019-06-19	1	0	.	537	17.9	2020-12-07	0	0	1	0	0	0.0325527
90	0	1	1	0	0	IB	2	0	0	0	2	0	0	IB	1	2019-07-10	1	0	.	601	20.0333	2021-03-02	0	1	1	1	0	0.00625497
91	1	1	1	0	0	IB	1	1	1	1	1	0	0	IA	1	2019-08-16	1	1	2020-09-09	390	13	2021.03.25	0	0	1	1	0	0.00413829
92	1	1	1	0	0	IIA	2	0	0	0	2	0	0	IB	1	2019-08-27	1	1	2021-01-06	498	16.6	2021.03.02	0	0	0	0	1	0.00408525
93	1	1	1	0	0	III	1	1	0	1	4	1	0	IIIA	1	2019-08-27	.	1	2020-01-06	132	4.4	2020.01.06	1	0	0	0	1	0.00354881
94	0	1	1	0	0	IB	2	0	0	0	2	0	0	IB	0	2019-09-06	1	0	.	467	15.5667	2020-12-16	0	0	0	0	0	0.0239852
95	1	1	1	0	0	IB	2	1	0	1	2	0	0	IB	1	2019-09-17	1	0	.	412	13.7333	2020-11-02	0	0	1	0	0	0.0133815
96	1	1	1	0	0	IIA	1	1	0	1	2	0	0	IIA	1	2019-09-27	1	0	.	519	17.3	2021-02-27	0	1	1	0	1	0.0171175
97	1	1	1	0	0	IB	2	1	0	1	2	0	0	IB	1	2019-10-02	1	0	.	415	13.8333	2020-11-20	0	0	1	0	0	0.0133785
98	1	1	1	0	0	IIB	1	1	0	1	3	0	0	IIB	1	2019-10-10	1	0	.	400	13.3333	2020-11-13	0	0	1	0	1	0.00967183
99	0	1	1	0	0	IIB	1	1	1	1	3	2	0	IIIB	1	2019-10-29	2	0		.	.	.	1	0	0	1	1	0.00212006
100	1	1	1	0	0	IB	1	0	1	1	3	0	0	IIB	1	2019-11-13	.	.	.	.	.	.	.	.	1	0	1	0.00429531
101	1	1	1	0	0	IIB	1	1	0	1	3	2	0	IIIB	1	2019-11-21	1	1	2020-09-07	291	9.7	2020.09.07	1	0	0	0	1	0.00843181
102	0	1	1	0	0	IB	2	1	1	1	2	0	0	IIA	1	2019-11-26	1	1	2020-09-11	290	9.66667	2021.04.06	0	0	0	0	0	0.0115762
103	1	1	1	0	0	IB	1	1	0	1	2	2	0	IIIA	1	2019-11-29	1	1	2021-03-16	473	15.7667	2021.03.16	1	0	1	1	1	0.0098966
104	0	1	1	0	0	IB	2	0	0	0	3	0	0	IIB	0	2019-12-04	1	0	.	393	13.1	2020-12-31	0	1	0	0	0	0.0223624
105	1	1	1	0	0	III	1	0	0	0	3	0	0	IIB	1	2019-12-18	1	0	.	474	15.8	2021-04-05	0	1	0	1	0	0.00991822
106	1	1	1	0	0	IB	2	1	0	1	2	2	0	IIIA	1	2019-12-19	.	.	.	.		.	1	0	0	0	0	0.0206192
107	0	1	1	0	0	IIB	2	0	0	0	3	0	0	IIB	1	2019-12-24	1	0	.	424	14.1333	2021-02-20	0	1	0	1	1	0.0155478
108	0	1	0	0	0	IA	2	0	0	0	1	0	0	IA	1	2015-07-21	1	0	.	2099	69.9667	2021-04-19	0	0	1	0	0	0.0131282
109	1	1	0	0	0	IA	1	0	0	0	1	x	0	IA	0	2015-09-30	1	0	.	2032	67.7333	2021-04-23	.	0	1	0	0	0.0307274
110	0	1	1	0	0	IB	2	1	1	1	2	1	0	IIB	0	2015-11-19	1	1	2018-02-12	816	27.2	2021.04.23	1	1	0	0	0	0.0287653
111	0	1	1	0	0	IB	2	0	0	0	1	0	0	IA	1	2015-12-09	1	0	.	1854	61.8	2021-01-05	0	0	0	0	0	0.00177422
112	1	2	0	0	0	IA	1	0	0	0	1	0	0	IA	1	2017-12-11	1	0	.	1100	36.6667	2020-12-15	0	0	1	0	0	0.0114711
113	1	2	1	0	0	IIA	2	0	0	0	1	0	0	IA	0	2015-12-17	1	0	.	1887	62.9	2021-02-15	0	0	0	1	0	0.0246963
114	1	2	0	0	0	IA	2	1	0	1	1	0	0	IA	1	2016-01-15	1	0	.	1860	62	2021-02-17	0	0	1	1	1	0.00680728
115	1	2	1	0	0	IIB	1	1	1	1	2	0	0	IIB	1	2016-02-16	2	1	2017-06-30	500	16.6667	2017-06-30	0	0	1	1	1	0.00243073
116	0	2	0	0	0	IA	2	0	0	0	2	1	0	IIB	1	2016-02-16	1	0	.	1869	62.3	2021-03-30	1	0	1	0	0	0.0182165
117	1	2	1	0	0	IB	2	0	0	0	2	0	0	IB	0	2016-03-16	1	0	.	1829	60.9667	2021-03-19	0	1	0	0	0	0.00927928
118	1	2	0	0	0	IA	1	0	0	0	1	0	0	IA	1	2017-12-14	.	0	.	211	7.03333	2018-07-13	0	0	1	0	0	0.0189519
119	0	1	0	0	0	IA	2	0	0	0	2	0	0	IA	0	2016-03-23	1	0	.	1671	55.7	2020-10-19	0	0	0	0	0	0.0784286
120	1	1	0	0	0	IA	2	0	0	0	1	0	0	IA	0	2016-03-29	1	0	.	1693	56.4333	2020-11-16	0	0	0	0	0	0.020267
121	1	2	0	0	0	IA	2	0	0	0	2	0	0	IA	0	2016-03-30	1	0	.	1682	56.0667	2020-11-06	0	0	0	1	0	0.0224129
122	1	2	1	0	0	IIA	2	0	0	0	2	0	0	IIA	1	2016-04-06	.	1	2017-07-19	469	15.6333	2017-11-30	0	1	1	0	0	0.00708514
123	0	1	0	0	0	IA	2	0	0	0	1	0	0	IA	0	2016-04-26	1	0	.	1812	60.4	2021-04-12	0	0	0	0	0	0.0350745
124	1	2	1	0	0	III	2	0	0	0	1	0	0	IA	0	2016-05-24	1	0	.	1476	49.2	2020-06-08	0	1	0	0	0	0.0282455
125	0	2	1	0	0	IB	1	1	1	1	4	1	0	IIIA	1	2016-06-08	2	1	2017-01-17	223	7.43333	2017-07-19	1	0	0	1	1	0.00447895
126	1	2	1	0	0	IB	2	1	0	1	3	0	0	IIB	1	2016-07-05	1	1	2017-08-29	420	14	2018-09-17	0	1	1	0	1	0.00363511
127	0	2	0	0	0	IA	2	1	0	1	1	2	0	IIIA	0	2016-07-06	1	0	.	1668	55.6	2021-01-29	1	0	0	0	0	0.0462628
128	1	2	0	0	0	IA	2	0	0	0	1	0	0	IA	0	2016-08-04	1	1	2018-06-30	695	23.1667	2020-11-28	0	0	0	0	0	0.0183572
129	1	1	1	0	0	IIA	2	0	0	0	2	0	0	IIA	1	2016-08-09	1	0	.	1578	52.6	2020-12-04	0	1	0	0	1	0.0144134
130	0	2	0	0	0	IA	2	0	0	0	1	0	0	IA	0	2016-09-08	1	0	.	1306	43.5333	2020-04-06	0	0	1	1	0	0.0377428
131	1	2	0	0	0	IA	2	0	0	0	1	0	0	IA	0	2016-09-13	1	0	.	1686	56.2	2021-04-26	0	0	0	0	0	0.0300494
132	1	2	1	0	0	IIA	1	1	0	1	2	0	0	IIA	0	2016-10-06	.	0	.	193	6.43333	2017-04-17	0	1	1	0	0	0.0123977
133	0	2	0	0	0	IA	2	0	0	0	1	0	0	IA	0	2016-10-27	1	0	.	1481	49.3667	2020-11-16	0	0	1	0	0	0.0202966
134	0	1	0	0	0	IA	2	0	0	0	2	0	0	IA	0	2016-11-09	1	0	.	1624	54.1333	2021-04-21	0	0	0	0	0	0.0312702
135	1	2	1	0	0	IB	2	0	0	0	2	0	0	IB	0	2016-11-16	1	1	2018-08-09	631	21.0333	2021-03-03	0	0	1	0	0	0.0148875
136	0	2	1	0	0	IB	2	0	0	0	2	0	0	IB	0	2016-12-01	1	0	.	1587	52.9	2021-04-06	0	1	1	0	0	0.0225181
137	1	2	1	0	0	IB	1	0	0	0	2	0	0	IB	1	2016-12-05	1	1	2020-03-13	1194	39.8	2020-12-16	0	0	1	0	0	0.0065272
138	1	1	0	0	0	IA	2	0	0	0	1	0	0	IA	1	2016-12-28	1	0	.	1482	49.4	2021-01-18	0	0	1	1	0	0.0150283
139	0	1	0	0	0	IA	2	0	0	0	1	0	0	IA	0	2016-12-29	1	0	.	1519	50.6333	2021-02-25	0	0	1	0	0	0.0235244
140	0	2	0	0	0	IA	2	0	0	0	2	0	0	IA	0	2017-01-03	1	0	.	1525	50.8333	2021-03-08	0	0	1	0	0	0.0116066
141	1	2	0	0	0	IA	2	1	0	1	1	0	0	IA	1	2017-01-05	.	1	2017-11-21	320	10.6667	2018-06-29	0	0	1	0	0	0.0308356
142	0	2	0	0	0	IA	2	0	0	0	1	0	0	IA	1	2017-01-10	1	0	.	1406	46.8667	2020-11-16	0	0	1	0	0	0.00559249
143	0	1	1	0	0	IIA	2	0	0	0	2	0	0	IB	1	2017-01-10	1	0	.	1392	46.4	2020-11-02	0	1	1	0	0	0.0066719
144	1	2	0	0	0	IA	1	0	0	0	1	0	0	IA	0	2017-01-12	1	1	2017-11-06	298	9.93333	2020-05-07	0	0	1	0	0	0.025446
145	1	2	1	0	0	IIA	1	1	0	1	2	2	0	IIIA	1	2017-01-12	.	1	2017-07-13	182	6.06667	2017-11-18	1	0	1	1	0	0.00502249
146	1	2	1	0	0	IB	1	0	0	0	2	0	0	IB	1	2017-01-13	1	0	.	1515	50.5	2021-03-08	0	1	0	0	0	0.00872597
147	0	2	1	0	0	IB	2	0	0	0	2	0	0	IIA	0	2017-02-02	1	0	.	1401	46.7	2020-12-04	0	1	1	1	0	0.0203383
148	1	2	0	0	0	IA	2	0	0	0	1	0	0	IA	0	2017-02-07	1	0	.	1168	38.9333	2020-04-20	0	0	0	0	0	0.0184457
149	1	1	1	0	0	IB	2	0	0	0	2	0	0	IIA	1	2017-02-08	1	1	2018-08-28	566	18.8667	2019-05-09	0	0	1	1	0	0.0130164
150	1	1	0	0	0	IA	1	0	0	0	1	0	0	IA	0	2017-02-15	1	0	.	1486	49.5333	2021-03-12	0	0	1	1	0	0.0299944
151	1	2	1	0	0	IB	2	0	0	0	2	0	0	IB	1	2017-02-20	1	0	.	1373	45.7667	2020-11-24	0	0	1	0	0	0.00641778
152	1	2	0	0	0	IA	2	0	0	0	2	0	0	IIA	0	2017-02-22	.	.	.	.	.	.	0	0	1	1	0	0.0141914
153	1	1	1	0	0	IB	2	0	0	0	2	0	0	IB	1	2017-02-23	1	1	2018-06-18	480	16	2021-04-07	0	0	1	0	0	0.0140677
154	0	2	1	0	0	IIA	1	1	0	1	2	1	0	IIB	1	2017-03-14	1	0	.	1345	44.8333	2020-11-18	1	0	1	1	0	0.0111306
155	1	2	1	0	0	IIB	1	0	0	0	2	0	0	IIA	1	2017-03-15	.	0	.	408	13.6	2018-04-27	0	1	1	0	1	0.0111634
156	0	2	1	0	0	IIA	2	1	0	1	2	0	0	IIA	1	2017-03-15	1	0	.	1377	45.9	2020-12-21	0	0	1	0	0	0.00640031
157	0	2	1	0	0	IIB	1	0	0	0	1	0	0	IA	1	2017-03-29	1	0	.	1343	44.7667	2020-12-01	0	1	1	1	1	0.00424538
158	1	2	1	0	0	III	1	0	0	0	1	0	0	IA	0	2017-04-05	2	0	.	818	27.2667	2019-07-02	0	0	0	1	1	0.0150843
159	1	2	0	0	0	IA	1	0	0	0	1	0	0	IA	0	2017-04-06	1	0	.	1432	47.7333	2021-03-08	0	0	0	0	0	0.0193213
160	1	2	0	0	0	IA	2	0	0	0	2	0	0	IA	1	2017-04-26	1	0	.	1333	44.4333	2020-12-19	0	0	1	0	0	0.0197091
161	0	2	0	0	0	IA	2	0	0	0	1	0	0	IA	1	2017-04-27	1	0	.	1317	43.9	2020-12-04	0	0	1	0	0	0.00704269
162	0	2	0	0	0	IA	2	0	0	0	2	0	0	IB	1	2017-05-10	.	0	.	219	7.3	2017-12-15	0	0	1	0	0	0.0252485
163	0	2	0	0	0	IA	2	1	0	1	1	0	0	IA	0	2017-06-01	1	0	.	1360	45.3333	2021-02-20	0	0	1	1	0	0.0321681
164	1	2	0	0	0	IA	1	0	0	0	1	0	0	IA	1	2017-02-02	1	0	.	1418	47.2667	2020-12-21	0	0	0	1	0	0.0261618
165	0	1	1	0	0	IB	2	1	0	1	2	0	0	IB	0	2017-06-16	1	0	1	1309	43.6333	2021-01-15	0	0	1	1	1	0.0264904
166	1	2	0	0	0	IA	1	0	0	0	2	0	0	IA	0	2017-06-29	1	0	.	1232	41.0667	2020-11-12	0	1	1	1	0	0.0227885
167	0	1	0	0	0	IA	2	0	0	0	1	0	0	IA	0	2017-04-19	1	0	.	1283	42.7667	2020-10-23	0	0	1	0	0	0.021484
168	1	2	1	0	0	IIB	1	1	0	1	3	2	0	IIIB	1	2017-08-01	1	0	.	1189	39.6333	2020-11-02	1	1	1	1	1	0.00426327
169	1	2	1	0	0	IIB	1	0	1	1	3	0	0	IIB	1	2017-08-03	1	1	2021-01-26	1272	42.4	2021-02-18	0	0	0	0	1	0.00521398
170	1	2	1	0	0	IB	1	0	0	0	2	2	0	IIIA	1	2017-08-08	1	0	.	1168	38.9333	2020-10-19	1	0	1	0	0	0.0109257
171	1	2	0	0	0	IA	1	0	0	0	2	0	0	IIA	1	2017-08-17	1	0	.	1323	44.1	2021-04-01	0	0	0	0	0	0.0100881
172	0	1	1	0	0	IIB	2	0	0	0	3	0	0	IIB	1	2017-08-17	1	1	2020-04-06	963	32.1	2021-03-09	0	1	0	1	0	0.00720396
173	0	1	0	0	0	IA	2	0	0	0	1	0	0	IA	0	2017-08-23	1	0	.	1139	37.9667	2020-10-05	0	0	1	1	0	0.0273291
174	1	2	0	0	0	IA	2	0	0	0	2	0	0	IA	0	2017-09-07	.	0	.	.	.	.	0	0	1	0	0	0.0200689
175	0	2	1	0	0	IB	2	1	0	1	2	2	0	IIIA	1	2017-09-13	1	0	.	1184	39.4667	2020-12-10	1	0	1	0	0	0.011683
176	1	2	1	0	0	IIA	1	1	0	1	3	0	0	IIB	0	2017-09-14	1	1	2019-06-28	652	21.7333	2021-01-21	0	1	1	1	0	0.0149457
177	0	2	0	0	0	IA	2	0	0	0	2	0	0	IIA	1	2017-09-20	1	0	.	1157	38.5667	2020-11-20	0	1	1	0	0	0.00913681
178	1	2	0	0	0	IA	2	0	0	0	1	0	0	IA	1	2017-09-20	1	0	.	1276	42.5333	2021-03-19	0	1	1	1	1	0.01513
179	1	2	1	0	0	IIB	1	0	0	0	2	0	0	IIB	1	2017-09-21	1	0	.	1216	40.5333	2021-01-19	0	1	1	0	0	0.0053642
180	1	2	1	0	0	IB	1	0	0	0	2	0	0	IB	1	2017-09-26	.	0	.	797	26.5667	2019-12-02	0	1	1	0	1	0.0102867
181	1	2	0	0	0	IA	1	0	0	0	1	0	0	IA	0	2017-11-09	1	0	.	1138	37.9333	2020-12-21	0	0	1	1	0	0.0392586
182	1	2	0	0	0	IA	1	0	0	0	3	0	0	IIB	1	2017-11-22	1	1	2020-07-29	980	32.6667	2021-04-19	0	1	0	1	0	0.00855234
183	1	2	0	0	0	IA	2	1	1	1	1	2	0	IIIA	1	2017-11-29	.	0	.	628	20.9333	2019-08-19	1	0	1	0	0	0.00688826
184	1	1	0	0	0	IA	2	0	0	0	2	0	0	IIA	0	2017-12-05	1	1	2018-10-12	311	10.3667	2020-09-22	0	0	1	0	1	0.0157644
185	0	1	0	0	0	IA	2	0	0	0	1	0	0	IA	0	2017-12-26	.	0	.	1124	37.4667	2021-01-23	0	0	1	0	0	0.0221533
186	1	1	0	0	0	IA	2	0	0	0	2	0	0	IIA	1	2018-05-24	1	0	.	942	31.4	2020-12-21	0	0	1	1	0	0.0222478
187	1	1	0	0	0	IA	2	1	0	1	1	0	0	IA	0	2018-02-22	1	0	.	1045	34.8333	2021-01-02	0	0	1	0	0	0.0268097
188	1	1	0	0	0	IA	2	1	0	1	1	0	0	IA	0	2018-06-20	1	0	.	1006	33.5333	2021-03-22	0	0	1	1	0	0.0406811
189	1	2	1	0	0	IIA	1	1	0	1	2	0	0	IIA	1	2018-05-11	1	1	2019-03-22	315	10.5	2020-04-26	0	0	1	0	0	0.0148396
190	1	1	1	0	0	IB	2	0	0	0	2	0	0	IB	1	2018-06-05	1	0	.	955	31.8333	2021-01-15	0	0	1	0	0	0.0184636
191	0	1	0	0	0	IA	2	0	0	0	1	0	0	IA	0	2019-05-28	1	0	.	601	20.0333	2021-01-18	0	0	1	0	0	0.030018
192	1	1	1	0	0	IIA	2	1	0	1	2	0	0	IIA	1	2018-06-07	1	0	.	947	31.5667	2021-01-09	0	1	0	0	0	0.0235383
193	0	2	1	0	0	IB	2	0	0	0	2	0	0	IIA	1	2018-07-03	1	0	.	962	32.0667	2021-02-19	0	0	0	1	0	0.0116797
194	1	1	0	0	0	IA	2	0	0	0	1	0	0	IA	0	2018-05-04	1	0	.	761	25.3667	2020-06-03	0	0	1	1	0	0.0448555
195	1	1	0	0	0	IA	2	0	0	0	1	0	0	IA	1	2018-11-20	1	0	.	797	26.5667	2021-01-25	0	1	1	0	0	0.0133586
196	1	2	0	0	0	IA	2	0	0	0	1	0	0	IA	0	2018-03-13	1	0	.	966	32.2	2020-11-03	0	0	1	0	0	0.0228189
197	1	1	0	0	0	IA	2	0	0	0	1	0	0	IA	1	2019-01-16	1	0	.	673	22.4333	2020-11-19	0	0	1	1	0	0.0530042
198	1	2	0	0	0	IA	1	0	0	0	1	0	0	IA	0	2019-06-28	1	1	2020-11-09	500	16.6667	2020-12-02	0	0	1	0	0	0.0254664
199	1	1	0	0	0	IA	2	0	0	0	1	0	0	IA	0	2019-03-20	1	0	.	765	25.5	2021-04-23	0	0	1	0	0	0.028123
200	1	2	0	0	0	IA	1	1	0	1	1	0	0	IA	1	2019-12-18	1	1	2020-05-26	160	5.33333	2020-08-17	0	0	0	0	0	0.0108458
201	0	2	0	0	0	IA	1	0	0	0	2	x	0	IA	1	2019-09-05	1	1	2020-03-27	204	6.8	2021-03-15	.	1	1	0	0	0.000904493
202	1	1	0	0	0	IA	2	0	0	0	2	0	0	IA	0	2018-07-12	1	0	.	935	31.1667	2021-02-01	0	0	1	1	0	0.0385856
203	0	1	0	0	0	IA	2	0	0	0	1	0	0	IA	1	2018-10-16	1	0	.	888	29.6	2021-03-22	0	0	0	1	0	0.00762134
204	1	2	0	0	0	IA	2	1	0	1	1	1	0	IIB	1	2019-03-14	1	0	.	610	20.3333	2020-11-13	1	0	1	0	0	0.0115298
205	1	2	0	0	0	IA	1	1	0	1	1	1	0	IIB	1	2019-06-05	1	0	.	565	18.8333	2020-12-21	1	0	0	1	0	0.010158
206	1	2	0	0	0	IA	1	0	0	0	1	0	0	IA	1	2018-07-05	1	0	.	967	32.2333	2021-02-26	0	0	1	1	1	0.00799561
207	1	1	0	0	0	IA	2	0	0	0	1	0	0	IA	1	2019-01-10	1	0	.	669	22.3	2020-11-09	0	0	1	0	0	0.0129823
208	1	2	1	0	0	III	2	1	0	1	4	0	0	IIIA	1	2019-01-04	1	1	2019-08-16	224	7.46667	2020-12-29	0	0	1	0	4	0.0044592
209	0	1	0	0	0	IA	2	0	0	0	1	0	0	IA	1	2019-12-03	1	0	.	409	13.6333	2021-01-15	0	0	1	0	0	0.0365621
210	1	2	0	0	0	IA	2	0	0	0	1	0	0	IA	0	2019-06-19	1	0	.	588	19.6	2021-01-27	0	0	1	1	0	0.026481
211	1	2	1	0	0	IB	2	0	0	0	2	0	0	IB	1	2019-01-24	1	0	.	782	26.0667	2021-03-16	0	1	1	1	0	0.00882207
212	0	2	0	0	0	IA	2	0	0	0	1	0	0	IA	1	2018-01-24	1	0	.	1111	37.0333	2021-02-08	0	0	1	0	1	0.0126107
213	1	2	0	0	0	IA	1	0	0	0	1	0	0	IA	1	2018-12-13	1	0	.	760	25.3333	2021-01-11	0	0	1	0	0	0.0147866
214	1	2	0	0	0	IA	2	0	0	0	1	0	0	IA	0	2019-11-12	1	0	.	289	9.63333	2020-08-27	0	0	1	0	0	0.0279548
215	1	1	0	0	0	IA	2	0	0	0	1	0	0	IA	0	2018-01-30	1	0	.	1161	38.7	2021-04-05	0	0	1	1	0	0.052595
216	0	1	0	0	0	IA	2	0	0	0	1	0	0	IA	0	2018-03-20	1	0	.	862	28.7333	2020-07-29	0	0	1	0	0	0.0310837
217	0	1	0	0	0	IA	2	0	0	0	1	0	0	IA	0	2018-03-14	1	0	.	1038	34.6	2021-01-15	0	0	1	0	0	0.0350814
218	0	1	0	0	0	IA	2	1	0	1	1	0	0	IA	0	2018-09-19	1	0	.	782	26.0667	2020-11-09	0	0	0	0	0	0.0696059
219	1	1	0	0	0	IA	2	0	0	0	2	0	0	IA	1	2018-04-24	1	0	.	1086	36.2	2021-04-14	0	0	0	0	0	0.0174965
220	1	2	0	0	0	IA	2	0	0	0	2	0	0	IB	1	2018-05-16	1	0	.	556	18.5333	2019-11-23	0	0	1	0	0	0.0062441
221	1	1	0	0	0	IA	2	0	0	0	1	0	0	IA	1	2018-06-19	1	0	.	951	31.7	2021-01-25	0	0	1	0	0	0.0175722
222	1	1	0	0	0	IA	2	0	0	0	1	0	0	IA	0	2018-07-17	1	0	.	983	32.7667	2021-03-26	0	0	1	1	0	0.027933
223	1	2	1	0	0	IB	2	0	0	0	1	0	0	IA	1	2018-07-04	1	0	.	920	30.6667	2021-01-09	0	0	1	1	0	0.0139378
224	1	2	0	0	0	IA	2	1	0	1	1	0	0	IA	0	2018-06-26	1	0	.	966	32.2	2021-02-16	0	0	1	1	0	0.0240016
225	0	2	1	0	0	IIA	2	0	0	0	2	0	0	IIA	1	2018-08-08	1	0	.	898	29.9333	2021-01-22	0	0	1	1	0	0.0144332
226	0	1	0	0	0	IA	2	0	0	0	1	0	0	IA	0	2018-08-31	1	0	.	795	26.5	2020-11-03	0	0	1	1	0	0.0333063
227	1	2	1	0	0	IIA	1	1	1	1	1	0	0	IA	1	2018-10-18	1	1	2019-06-05	230	7.66667	2021-03-10	0	0	1	0	1	0.0100055
228	1	2	0	0	0	IA	1	0	0	0	1	0	0	IA	1	2018-11-07	1	0	.	600	20	2020-06-29	0	0	0	0	0	0.00526875
229	1	1	0	0	0	IA	2	0	0	0	1	0	0	IA	0	2018-12-27	1	0	.	753	25.1	2021-01-18	0	0	0	0	0	0.0405355
230	1	2	1	0	0	IIA	2	1	0	1	2	0	0	IIA	0	2019-02-07	2	.	.	4	0.133333	2019-02-11	0	1	1	0	0	0.0228144
231	1	2	1	0	0	IIA	1	0	0	0	3	0	0	IIB	1	2019-02-12	1	0	.	706	23.5333	2021-01-18	0	1	1	0	0	0.00591777
232	1	2	1	0	0	III	1	1	0	1	4	1	0	IIIA	1	2019-01-03	1	1	2019-06-12	160	5.33333	2019-06-12	1	1	1	1	1	0.00162812
233	0	1	0	0	0	IA	2	0	0	0	1	0	0	IA	0	2019-12-04	1	0	.	327	10.9	2020-10-26	0	0	1	0	0	0.04693
234	1	2	0	0	0	IA	2	0	0	0	1	0	0	IA	1	2019-06-11	1	0	.	682	22.7333	2021-04-23	0	0	1	0	0	0.021337
235	1	2	0	0	0	IA	2	0	0	0	2	0	0	IA	0	2019-03-08	1	0	.	748	24.9333	2021-03-25	0	0	1	0	1	0.0174533
236	1	2	0	0	0	IA	1	0	0	0	3	0	0	IIB	1	2019-04-17	1	0	.	739	24.6333	2021-04-25	0	1	1	0	1	0.0094028
237	1	2	0	0	0	IA	1	0	0	0	1	0	0	IA	1	2019-10-16	1	1	2020-08-11	300	10	2021-02-01	0	0	1	1	0	0.0156195
238	1	2	1	0	0	IIA	1	1	1	1	3	0	0	IIB	1	2019-12-05	1	0	.	508	16.9333	2021-04-26	0	0	1	0	1	0.0010005
239	1	2	0	0	0	IA	2	0	0	0	1	0	0	IA	1	0	22.7333	0			.		0	0	0	0	0
